# Supplementary material for: Investigation of the Sensing Properties of Lanthanoid Metal–Organic Frameworks (Ln-MOFs) with Terephthalic Acid
Source: Molecules. 2024 Aug 5;29(15):3713. doi: 10.3390/molecules29153713 (PMC11314416; doi:10.3390/molecules29153713)
Supplement: Supplementary file 1 [file molecules-29-03713-s001.zip]

Archive with 1 entries (1 files):
- molecules-3106877-supplementary.pdf
